# Supplementary material for: Development and Evaluation of an In Silico Dermal Absorption Model Relevant for Children
Source: Pharmaceutics. 2022 Jan 12;14(1):172. doi: 10.3390/pharmaceutics14010172 (PMC8780349; doi:10.3390/pharmaceutics14010172)
Supplement: Supplementary file 1 [file pharmaceutics-14-00172-s001.zip]

Archive with 1 entries (1 files):
- pharmaceutics-1488528-supplementary.pdf
